# Supplementary material for: Transcription Factors Runx1 and Runx3 Suppress Keratin Expression in Undifferentiated Keratinocytes
Source: Int J Mol Sci. 2022 Sep 2;23(17):10039. doi: 10.3390/ijms231710039 (PMC9456233; doi:10.3390/ijms231710039)
Supplement: Supplementary file 1 [file ijms-23-10039-s001.zip]

Archive with 1 entries (1 files):
- ijms-1792200-supplementary.pdf
